# Supplementary material for: Do private health providers help achieve Universal Health Coverage? A scoping review of the evidence from low-income countries
Source: Health Policy Plan. 2023 Aug 21;38(9):1050–63. doi: 10.1093/heapol/czad075 (PMC10566321; doi:10.1093/heapol/czad075)
Supplement: czad075_Supp [file czad075_supp.zip]

Archive with 4 entries (4 files):
- Appendix 1_Search strategy.docx
- Appendix 2_Articles included and excluded, with reason.docx
- Appendix 3_Final list of papers included in the review, with evidence extracted.docx
- Appendix 4_PRISMA-ScR-Checklist_110123.docx
